# Supplementary material for: Optimizing Soluble Cues for Salivary Gland Tissue Mimetics Using a Design of Experiments (DoE) Approach
Source: Cells. 2022 Jun 18;11(12):1962. doi: 10.3390/cells11121962 (PMC9222211; doi:10.3390/cells11121962)
Supplement: Supplementary file 1 [file cells-11-01962-s001.zip]

Archive with 1 entries (1 files):
- cells-1754910-supplementary.pdf
